# Supplementary material for: Diffusion Tensor Imaging of a Median Nerve by Magnetic Resonance: A Pilot Study
Source: Life (Basel). 2022 May 18;12(5):748. doi: 10.3390/life12050748 (PMC9143877; doi:10.3390/life12050748)
Supplement: Supplementary file 1 [file life-12-00748-s001.zip]

Archive with 1 entries (1 files):
- life-1720671-supplementary.pdf
